# Supplementary material for: Deregulated immune cell recruitment orchestrated by FOXM1 impairs human diabetic wound healing
Source: Nat Commun. 2020 Sep 16;11:4678. doi: 10.1038/s41467-020-18276-0 (PMC7495445; doi:10.1038/s41467-020-18276-0)
Supplement: Supplementary file 3 — Source Data [file 41467_2020_18276_MOESM3_ESM.xlsx]

## Sheet: Figure 3d qPCR 
Figure 3d
	Target	Sample	Expression	SEM	Cq	Cq SEM
	FOXM1	3882 2OR1	0.48188	0.02571	29.74	0.02492
	FOXM1	3882 2OR2	1	0.08141	28.19	0.10851
	FOXM1	3882 2SK1	0.38552	0.04355	30.69	0.15261
	FOXM1	3882 2SK2	0.52806	0.04623	29.66	0.11618
	FOXM1	3886 2OR1	0.45572	0.03562	29.47	0.041
	FOXM1	3886 2OR2	0.98767	0.09177	28.37	0.12203
	FOXM1	3886 2SK1	0.58966	0.04326	30.09	0.09314
	FOXM1	3886 2SK2	0.82259	0.07134	29.41	0.11387
	FOXM1	DFS 31	0.40042	0.02361	30.43	0.03066
	FOXM1	DFS 37	1.55779	0.53893	31.01	0.21741
	FOXM1	DFS 39	0.43551	0.05853	30.68	0.18305
	FOXM1	DFU31 W4	0.04444	0.0107	33.11	0.33242
	FOXM1	P2-001A	0.05158	0.01013	34.4	0.252
	FOXM1	P2-003A	0.14748	0.01179	31.19	0.09458
	STAT3	3882 2OR1	0.27651	0.01778	28.01	0.02553
	STAT3	3882 2OR2	0.73404	0.05631	26.1	0.10114
	STAT3	3882 2SK1	0.6826	0.03565	27.33	0.02779
	STAT3	3882 2SK2	1.46347	0.06675	25.65	0.04331
	STAT3	3886 2OR1	0.32549	0.02911	27.43	0.0098
	STAT3	3886 2OR2	0.23378	0.02046	27.92	0.11341
	STAT3	3886 2SK1	0.62195	0.04208	27.48	0.07575
	STAT3	3886 2SK2	0.60308	0.02657	27.33	0.00236
	STAT3	DFS 31	0.95238	0.06419	26.65	0.0031
	STAT3	DFS 37	0.94629	0.36492	29.2	0.0822
	STAT3	DFS 39	1.8679	0.10941	26.04	0.03179
	STAT3	DFU31 W4	0.65821	0.06876	26.69	0.11179
	STAT3	P2-001A	0.13484	0.01318	30.49	0.05523
	STAT3	P2-003A	0.26384	0.01508	27.82	0.04942
	TNFa	3882 2OR1	0.09303	0.01849	34.78	0.27741
	TNFa	3882 2OR2	0.21427	0.03432	33.08	0.22669
	TNFa	3882 2SK1	0.85464	0.17349	32.21	0.28723
	TNFa	3882 2SK2	0.77219	0.16934	31.78	0.31248
	TNFa	3886 2OR1	0.11191	0.0089	34.17	0.04601
	TNFa	3886 2OR2	0.04453	0.01972	35.51	0.63647
	TNFa	3886 2SK1	0.58857	0.05796	32.76	0.13289
	TNFa	3886 2SK2	0.34753	0.01362	33.32	0.02249
	TNFa	DFS 31	0.36209	0.09727	33.25	0.37936
	TNFa	DFS 37	1.01452	0.31689	34.3	0.03496
	TNFa	DFS 39	2.4442	0.20816	30.85	0.10493
	TNFa	DFU31 W4	0.04885	0.01997	35.64	0.58101
	TNFa	P2-001A	0.0485	0.00755	37.16	0
	TNFa	P2-003A	0.09302	0.0132	34.52	0.19386
	ARPC2	3882 2OR1	N/A	N/A	23.39	0.03642
	ARPC2	3882 2OR2	N/A	N/A	22.89	0.02348
	ARPC2	3882 2SK1	N/A	N/A	24.02	0.02859
	ARPC2	3882 2SK2	N/A	N/A	23.44	0.02477
	ARPC2	3886 2OR1	N/A	N/A	23.04	0.05486
	ARPC2	3886 2OR2	N/A	N/A	23.05	0.02774
	ARPC2	3886 2SK1	N/A	N/A	24.03	0.02514
	ARPC2	3886 2SK2	N/A	N/A	23.83	0.02708
	ARPC2	DFS 31	N/A	N/A	23.82	0.04144
	ARPC2	DFS 37	N/A	N/A	26.35	0.22464
	ARPC2	DFS 39	N/A	N/A	24.18	0.03196
	ARPC2	DFU31 W4	N/A	N/A	23.32	0.05053
	ARPC2	P2-001A	N/A	N/A	24.83	0.06486
	ARPC2	P2-003A	N/A	N/A	23.13	0.03448

## Sheet: Figure 5d staining quantificati
Figure 5d
	# of Macrophages							# of Neutrophils
	Sample	Oral Day3	Skin Day3	DFU				Sample	Oral Day3	Skin Day3	DFU
	1	17	98	0				1	21	78	3
	2	16	2	0				2	16	89	0
	3	8	79	0				3	13	58	0
	4	7	2	0				4	16	89	1
	5	10	94	0				5	19	3	1
	Area (mm2)	10.041	10.041	10.041				Area (mm2)	10.041	10.041	10.041
	Sample	Oral Day3/area	Skin Day3/area	DFU/area				Sample	Oral Day3/area	Skin Day3/area	DFU/area
	1	1.69306	9.75998	0				1	2.09143	7.76815	0.298775
	2	1.59347	0.199183	0				2	1.59347	8.86366	0
	3	0.796733	7.86774	0				3	1.29469	5.77632	0
	4	0.697142	0.199183	0				4	1.59347	8.86366	0.099592
	5	0.995917	9.36162	0				5	1.89224	0.298775	0.099592

## Sheet: Figure 6e stainings quantificat
Figure 6e
			Veh 1	Veh 2	FDI6 1	FDI6 2
		Image 1	56	52	6	10
		Image 2	63	72	30	0
		Image 3	27	34	5	4
		Area (mm2)	24.795	32.271	32.645	26.747
			Veh 1/area	Veh 2/area	FDI-6 1/area	FDI-6 2/area
		Image 1	2.25852	1.61135	0.183795	0.373874
		Image 2	2.54083	2.23111	0.918977	0
		Image 3	1.08893	1.05358	0.153163	0.149549

## Sheet: Figure 7d Flow data 
Figure 7d
		Macrophages
	V	I		V	I
	25	2		35	4
	43	6		17	2
	22	11		28	4
	51	7		27	6
		Neutrophils
	V	I		V	I
	51	70		52	14
	20	20		47	22
	42	34		58	13
	17	12		75	27

## Sheet: Figure 12 Flow data
Figure 12
		% Cd11b+
	V	I		V	I
	71	48		73	40
	59	49		59	41
	78	45		63	33
	78	22		54	35
		# CD11b+
	V	I		V	I
	1.3	0.1		1	0.4
	1.5	0.04		2	0.8
	1	0.03		1.3	0.1
	1	0.04		0.7	0.38

## Sheet: Figure 13 Flow data
Figure 13a-d
		Db/DbMacrophages
	V	I		V	I
	75	85		86	45
	78.8	87		74	58
	56	67		79	62
	Db macrophages
	V	I		V	I
	78	80		54.4	65.6
	80.6	78.6		69.1	56
	79.9	81.9		58	59
	Db/Db neutrophils
	V	I		V	I
	22	13		9.5	0.4
	30.2	12.2		2.7	0.26
	41.2	16		10	0.3
	Db Neutrophils
	V	I		V	I
	19.9	18.7		13.8	4.3
	17.7	19.2		4.8	1.4
	18.1	16		13.4	3

## Sheet: Figure 14 flow data
Figure 14a-d
		Db/db % Cd11b+
	V	I		V	I
	84	82		80	42
	85	81		79	51
	88	80		85	70
		Db/+ % Cd11b+
	V	I		V	I
	92.1	90.3		90	62
	85	87		91	85
	71	81		80	61
		Db/db # Cd11b+
	V	I		V	I
	0.48	0.3		0.51	0.09
	0.67	0.68		0.67	0.39
	1.2	1.4		0.63	0.19
		Db/+ # Cd11b+
	V	I		V	I
	1.8	0.4		1.7	0.5
	1	0.8		1.2	0.63
	0.4	1.2		1.29	0.4
